# Supplementary material for: Dietary Intake, Eating Behavior, Physical Activity, and Quality of Life in Infertile Women with PCOS and Obesity Compared with Non-PCOS Obese Controls
Source: Nutrients. 2021 Oct 8;13(10):3526. doi: 10.3390/nu13103526 (PMC8538395; doi:10.3390/nu13103526)
Supplement: Supplementary file 1 [file nutrients-13-03526-s001.zip]

Archive with 1 entries (1 files):
- nutrients-1394804-supplementary.pdf
